# Supplementary material for: Thermally Induced Phenomena in Amorphous Nifedipine: The Correlation Between the Structural Relaxation and Crystal Growth Kinetics
Source: Molecules. 2025 Jan 4;30(1):175. doi: 10.3390/molecules30010175 (PMC11720989; doi:10.3390/molecules30010175)
Supplement: Supplementary file 1 [file molecules-30-00175-s001.zip]

Archive with 1 entries (1 files):
- molecules-3379981-supplementary.pdf
